# Supplementary material for: Design, Synthesis and Fungicidal Activity of Ester Derivatives of 4-(3,4-Dichloroisothiazole) 7-Hydroxy Coumarin
Source: Molecules. 2023 Jul 4;28(13):5205. doi: 10.3390/molecules28135205 (PMC10343298; doi:10.3390/molecules28135205)
Supplement: Supplementary file 1 [file molecules-28-05205-s001.zip]

Archive with 1 entries (1 files):
- molecules-2457223-supplementary.pdf
